# Supplementary material for: Alkaline Ni-Zn Microbattery Based on 3D Hierarchical Porous Ni Microcathode with High-Rate Performance
Source: Micromachines (Basel). 2023 Apr 25;14(5):927. doi: 10.3390/mi14050927 (PMC10224541; doi:10.3390/mi14050927)
Supplement: Supplementary file 1 [file micromachines-14-00927-s001.zip]

Archive with 1 entries (1 files):
- micromachines-2302662-supplementary.pdf
